# Supplementary material for: Fluid intelligence is related to capacity in memory as well as attention: Evidence from middle childhood and adulthood
Source: PLoS One. 2019 Aug 22;14(8):e0221353. doi: 10.1371/journal.pone.0221353 (PMC6705795; doi:10.1371/journal.pone.0221353)
Supplement: S1 Data — (CSV) [file pone.0221353.s004.csv]

	subNum	isAdult	ufov	enum	conflict	filter	corsi	mot	nback	ravens	pdms	cdms	odms	cd	alert	ppvt	atComp	wmComp
1	1	0	-4.42289862794418	0.875	0.238299046757517	0.166666666666667	0.848333333333333	0.9	0.88	0.692307692307692	0.6125	15	25.6666666666667	0.55	0.167767358378052	0.86046511627907	0.887411967464942	0.864021604668155
2	2	0	-5.76860533036687	0.625	0.0803091244856277	0	0.609666666666667	0.85	0.866666666666667	0.538461538461538	0.675	14.3333333333333	21	0.6	0.0677806065751183	0.604651162790698	0.728868986855663	0.726895988280152
3	3	0	-5.1171131852575	0.775	0.0509916137157874	0	0.493333333333333	0.75	0.82	0.5	0.65	13.6666666666667	60	0.6	0.0154664738081332	0.744186046511628	0.762397534098845	0.636029349427629
4	4	0	-5.01000509556287	0.7	0.0169435032237416	0	0.60875	0.85	0.86	0.461538461538462	0.475	16.1666666666667	43.5	0.866666666666667	0.0165925179076064	0.813953488372093	0.771362431027076	0.723550274687254
5	5	0	-6.82977454813912	0.625	0.0573693071698678	-0.0333333333333333	0.625666666666667	0.775	0.8	0.538461538461538	0.725	15.1666666666667	16.6666666666667	0.6	0.0207357005457937	0.627906976744186	0.695970545353753	0.707483804290482
6	6	0	-4.82827373650228	0.5	0.0994177934331203	0.266666666666667	0.371333333333333	0.825	0.84	0.615384615384615	0.45	9.33333333333333	16.6666666666667	0.96	-0.105742915902261	0.767441860465116	0.642261628933256	0.558497985672285
7	7	0	-5.39712483280155	0.725	0.310023393919439	0.2	0.809333333333333	0.875	0.913333333333333	0.538461538461538	0.625	11.5	25	0.8	0.0801258086107671	0.534883720930233	0.7964766161037	0.859762241035922
8	8	0	-5.40837730863365	0.775	0.0263036460646359	-0.0333333333333333	0.806333333333333	0.925	0.926666666666667	0.807692307692308	0.75	10.6666666666667	39.1666666666667	0.733333333333333	0.132721569630818	0.883720930232558	0.846684711093805	0.864408596800276
9	9	0	-5.25580122879281	0.65	0.0941413264026466	-0.1	0.8325	0.85	0.826666666666667	0.653846153846154	0.75	11.3333333333333	38.1666666666667	0.68	0.0309070742357326	0.813953488372093	0.743303437365925	0.829578206078246
10	10	0	-4.78742265906249	0.825	0.144095666907144	-0.0333333333333333	0.908666666666667	0.925	0.933333333333333	0.769230769230769	0.725	10.3333333333333	19.3333333333333	1	0.171227223392018	0.837209302325581	0.873570260482807	0.920917416975534
12	11	0	-5.85726150040292	0.675	0.24329042862524	-0.266666666666667	0.731333333333333	0.9	0.933333333333333	0.730769230769231	0.5	11.8333333333333	37.8333333333333	0.933333333333333	-0.0768422151094328	0.651162790697674	0.779422863405995	0.826182654004414
13	12	0	-6.6938855873465	0.375	0.0901018441164694	0.133333333333333	0.553	0.85	0.733333333333333	0.192307692307692	0.475	21.6666666666667	20.3333333333333	0.666666666666667	0.267186154421221	0.558139534883721	0.564579489531811	0.636814991448327
14	13	0	-5.61073619695723	0.7	0.207999063359794	0.0666666666666667	0.647	0.85	0.926666666666667	0.730769230769231	0.625	10.3333333333333	31.3333333333333	0.866666666666667	0.0500116999208583	0.581395348837209	0.771362431027076	0.774308293468005
16	14	0	-6.02224105424783	0.6	0.0800900623721407	0.0333333333333333	0.528666666666667	0.8	0.893333333333333	0.5	0.825	14.3333333333333	36	0.933333333333333	0.0799801228165206	0.604651162790698	0.692820323027551	0.687223075540654
17	15	0	-4.79406384910243	0.85	0.203411762991382	0.266666666666667	0.813333333333333	0.875	0.88	0.730769230769231	0.575	7.33333333333333	45.6666666666667	0.733333333333333	0.00801564439485172	0.86046511627907	0.862409415533017	0.846010244224816
18	16	0	-5.13865529132381	0.625	0.186036457418319	0.166666666666667	0.732333333333333	0.875	0.92	0.769230769230769	0.8	12.1666666666667	18	0.933333333333333	0.161983909879601	0.488372093023256	0.739509972887452	0.820820727483576
19	17	0	-6.14495974189471	0.65	0.0993100431123411	0.1	0.645	0.825	0.853333333333334	0.538461538461538	0.775	8.16666666666667	16.3333333333333	0.533333333333333	-0.00930407563542726	0.372093023255814	0.73229092579384	0.741889479639657
20	18	0	-6.55147418604534	0.55	-0.0081363747409064	0.0333333333333333	0.831	0.75	0.906666666666667	0.730769230769231	0.575	NA	41.3333333333333	0.666666666666667	0.0359070317011634	0.86046511627907	0.642261628933256	0.868009216540931
21	19	0	-5.99161203623093	0.475	0.168311661300482	0.233333333333333	0.688	0.775	0.833333333333333	0.692307692307692	0.475	6.5	36.6666666666667	0.8	0.194764540016235	0.930232558139535	0.60673305497558	0.757187779440036
22	20	0	-6.33239024518929	0.775	0.26217289386188	0.0666666666666667	0.629333333333333	0.9	0.906666666666667	0.846153846153846	0.525	14.3333333333333	36.1666666666667	0.733333333333333	0.334031650839048	0.604651162790698	0.835164654424503	0.755377756857822
24	21	0	-5.51067190511272	0.575	0.00725061122287301	0.1	0.760333333333333	0.8	0.746666666666667	0.615384615384615	0.6	11.8333333333333	18	0.666666666666667	-0.0179220744034794	0.744186046511628	0.678232998312527	0.753469014330089
25	22	0	-5.73702896738317	0.85	0.108573044129783	0	0.589333333333333	0.825	0.86	0.769230769230769	0.75	17.3333333333333	15.6666666666667	0.866666666666667	0.226392881215727	0.906976744186046	0.837406711222211	0.71191759822796
26	23	0	-6.11689080270953	0.7	0.157397083178973	0.0333333333333333	0.771	0.775	0.9	0.846153846153846	0.6	10.8333333333333	53.3333333333333	0.933333333333333	0.124638360256545	0.953488372093023	0.736545993132812	0.833006602614889
27	24	0	-5.8288479657836	0.525	0.249396853048558	0.2	0.602333333333333	0.725	0.866666666666667	0.653846153846154	0.65	6.83333333333333	39.3333333333333	0.733333333333333	0.0907121626474496	0.790697674418605	0.616948133962653	0.722511053356433
28	25	0	-4.19914291986872	0.95	0.114819388186102	0	0.96	0.825	0.953333333333333	0.423076923076923	0.825	9.66666666666667	22.1666666666667	0.8	0.0120536852325846	0.744186046511628	0.885296560481289	0.956660859448112
29	26	0	-4.66908351146908	0.65	0.156663226306321	0.133333333333333	0.712666666666667	0.85	0.886666666666667	0.653846153846154	0.65	7.33333333333333	18.6666666666667	0.8	0.111133965286803	0.906976744186046	0.743303437365925	0.794919981996791
30	27	0	-4.75942443188077	0.55	0.166780224945678	-0.1	0.808666666666667	0.85	0.853333333333333	0.807692307692308	0.65	11.5	35	0.866666666666667	0.0120551633219167	0.767441860465116	0.683739716558867	0.830699838824002
32	28	0	-5.73108712007117	0.55	0.679181779421038	0.1	0.525333333333333	0.75	0.853333333333333	0.346153846153846	0.55	19.5	27.1666666666667	0.666666666666667	-0.0566418752685048	0.534883720930233	0.642261628933256	0.669540472596276
33	29	0	-6.45690367641828	0.75	-0.0944150422638499	-0.133333333333333	0.765	0.775	0.846666666666667	0.692307692307692	0.7	6.83333333333333	4.5	0.45	-0.0958305611820414	0.930232558139535	0.762397534098845	0.804798111329792
34	30	0	-5.54772419874614	0.5	0.122005880153324	-0.166666666666667	0.628666666666667	0.8	0.846666666666667	0.615384615384615	0.475	13.5	22.5	0.55	0.0389159183913486	0.627906976744186	0.632455532033676	0.729569127027118
35	31	0	-6.76477207392177	0.625	-0.1695806018402	0.1	0.483	0.825	0.84	0.615384615384615	0.575	4.5	41.6666666666667	0.65	0.106822411319291	0.581395348837209	0.718070330817254	0.63696153730033
36	32	0	-3.97654777647119	0.725	0.17324586338941	0	0.751	0.825	0.766666666666667	0.692307692307692	0.575	9.83333333333333	27	0.9	0.15774383464919	0.86046511627907	0.773385414912901	0.758792901038661
37	33	0	-5.74463966855695	0.425	0.144741665048503	0.166666666666667	0.558333333333333	0.8	0.82	0.461538461538462	0.6	11.6666666666667	69.8333333333333	0.6	-0.176316545404657	0.581395348837209	0.58309518948453	0.676633825147201
38	34	0	-5.84843389331164	0.725	0.123451331474672	-0.0666666666666667	0.545666666666667	0.875	0.906666666666667	0.576923076923077	0.6	14	42.1666666666667	0.85	-0.0178113855058531	0.674418604651163	0.7964766161037	0.70337598606846
40	35	0	-4.60486013788815	0.725	0.0555939272160012	0.0333333333333333	0.759666666666667	0.9	0.906666666666667	0.807692307692308	0.725	11	33.3333333333333	0.7	0.0965136528712037	0.790697674418605	0.807774721070176	0.8299183360093
41	36	0	-6.255894465105	0.475	0.265054561555698	0.1	0.475666666666667	0.825	0.86	0.423076923076923	0.525	11.8333333333333	18.8333333333333	0.45	-0.197668508695717	0.627906976744186	0.625999201277446	0.639588409317534
42	37	0	-5.39655734121799	0.525	0.0639158020957912	0.333333333333333	0.722333333333333	0.675	0.853333333333333	0.423076923076923	0.65	12.5	12	0.75	0.0446064527949584	0.558139534883721	0.595294044989533	0.7851057961263
43	38	0	-4.96563792858393	0.625	0.854660764013145	-0.0666666666666667	0.570666666666667	0.75	0.88	0.307692307692308	0.6	8.66666666666667	15.6666666666667	0.6	0.120319548753142	0.27906976744186	0.684653196881458	0.708651301181806
44	39	0	-5.634701027818	0.6	0.123994269404946	0.3	0.544	0.675	0.813333333333333	0.384615384615385	0.625	16.8333333333333	35	0.75	0.026385498475044	0.581395348837209	0.636396103067893	0.665171657043002
45	40	0	-5.13494748685953	0.425	0.317557722197607	0.166666666666667	0.738666666666667	0.75	0.78	0.846153846153846	0.6	17.5	13.5	0.7	0.105131595380935	0.906976744186046	0.564579489531811	0.75905204037668
46	41	0	-5.43425133941382	0.5	0.183604573484693	0	0.519666666666667	0.75	0.8	0.576923076923077	0.65	13	13	0.7	0.0868232943304444	0.604651162790698	0.612372435695795	0.644773862166678
47	42	0	-5.45209969282717	0.625	0.517220390147764	0.333333333333333	0.466666666666667	0.775	0.813333333333333	0.769230769230769	0.625	14.5	9.66666666666667	0.7	-0.103425462203672	0.813953488372093	0.695970545353753	0.616080802781223
81	43	1	-5.78392902309194	0.6	0.162571216825192	0.1	0.600119047619048	0.911111111111111	0.875	0.611111111111111	0.5125	6.16666666666667	35	0.694444444444444	0.00555373244282298	0.333333333333333	0.739369100427294	0.724640715573357
83	44	1	-3.84756364506128	0.85	0.1767399432172	0.1	0.865625	0.911111111111111	0.932142857142857	0.722222222222222	0.75	7.66666666666667	20	0.805555555555555	0.0203323344222745	0.270833333333333	0.880025252162939	0.898268423531789
84	45	1	-3.69163361622516	0.85	0.204827681044875	-0.025	0.804910714285714	0.866666666666667	0.853571428571429	0.611111111111111	0.825	7.66666666666667	25.6666666666667	0.638888888888889	0.0766657059380002	0.791666666666667	0.858292879305582	0.828884062016701
85	46	1	-3.84350859089098	0.825	0.173450442093809	0	0.681607142857143	0.777777777777778	0.803571428571429	0.166666666666667	0.625	9.16666666666667	33.6666666666667	0.777777777777778	0.0358352416141453	0.645833333333333	0.801040989379861	0.740081093874316
88	47	1	-4.63782925407596	0.6	0.0802691068894569	0.15	0.776994047619048	0.866666666666667	0.842857142857143	0.444444444444444	0.775	9.66666666666667	17.3333333333333	0.694444444444444	0.066169598028877	0.833333333333333	0.721110255092798	0.809255820487686
89	48	1	-4.24860952123353	0.8	0.0856964386754472	-0.0750000000000001	0.722083333333333	0.844444444444444	0.835714285714286	0.333333333333333	0.525	10.8333333333333	41	0.722222222222222	0.0518320189860932	0.458333333333333	0.82192186706253	0.776823890687495
91	49	1	-4.14636759028925	0.775	0.218451560662951	0.0499999999999999	0.783690476190476	0.777777777777778	0.832142857142857	0.5	0.5875	8.83333333333333	26.6666666666667	0.666666666666667	0.137507506896591	0.854166666666667	0.776387646590141	0.807553361687504
92	50	1	-3.84365850790149	0.9	0.213838202180423	0.025	0.812708333333333	0.911111111111111	0.914285714285714	0.722222222222222	0.575	11.3333333333333	32.6666666666667	0.805555555555555	0.359260701912553	0.333333333333333	0.905538513813742	0.862002099213
93	51	1	-4.46178468645216	0.95	0.184850615993148	0.125	0.91875	0.933333333333333	0.921428571428571	0.388888888888889	0.6875	8.83333333333333	23.5	0.638888888888889	0.0212593438225665	0.270833333333333	0.941629792788369	0.920088310978897
94	52	1	-4.63804387626185	0.875	0.386742953143373	0.05	0.92	0.888888888888889	0.889285714285714	0.555555555555556	0.7125	9	19.1666666666667	0.777777777777778	-0.160355108776373	0.666666666666667	0.881917103688197	0.904512496952285
95	53	1	-4.63843535742148	0.6	0.429418956842523	0.175	0.811607142857143	0.844444444444444	0.867857142857143	0.611111111111111	0.6625	12.5	38.1666666666667	0.472222222222222	0.0434941017380032	0.395833333333333	0.711805216802087	0.83926101787373
96	54	1	-3.77367247658613	0.95	0.103550170006546	0	0.921875	0.822222222222222	0.882142857142857	0.444444444444444	0.6125	7	25	0.861111111111111	0.0275123424557107	0.604166666666667	0.883804905570857	0.901790134359747
97	55	1	-3.28252645194448	0.975	0.244312908377859	0	0.895833333333333	0.911111111111111	0.935714285714286	0.777777777777778	0.65	7.66666666666667	22.1666666666667	0.722222222222222	0.0670338469360349	0.520833333333333	0.942514367706579	0.915556687277772
98	56	1	-4.60536672733258	0.675	0.267178108900748	0.125	0.569434523809524	0.733333333333333	0.828571428571429	0.388888888888889	0.6375	9.16666666666667	38.3333333333333	0.75	0.040057028047306	0.8125	0.703562363973514	0.686889493929517
99	57	1	-3.76932977101124	0.925	0.187008094402626	0.0499999999999999	0.891666666666667	0.911111111111111	0.882142857142857	0.666666666666667	0.5125	11.6666666666667	28	0.777777777777778	0.053616758234595	0.729166666666667	0.918029290261361	0.886891978175686
100	58	1	-3.50708775691959	0.8	0.100060392423381	0.0499999999999999	0.733928571428571	0.8	0.778571428571428	0.222222222222222	0.5625	6.66666666666667	17.6666666666667	0.777777777777778	-0.018815476561633	0.791666666666667	0.8	0.755920509264387
101	59	1	-3.50519099118931	0.85	0.126138357034532	0.1	0.724553571428571	0.955555555555556	0.892857142857143	0.222222222222222	0.625	10.8333333333333	30.1666666666667	0.75	0.0222986115226537	0.8125	0.901233722306385	0.804315132042568
103	60	1	-4.33973220248247	0.675	-0.0686042644272799	-0.0499999999999999	0.682410714285714	0.666666666666667	0.746428571428571	0.444444444444444	0.5125	11.5	19.5	0.722222222222222	-0.0188726327591573	0.395833333333333	0.670820393249937	0.713702217028808
104	61	1	-3.2850754655824	0.9	0.208059659007621	-0.075	0.789732142857143	0.844444444444444	0.903571428571428	0.722222222222222	0.8125	10.3333333333333	28.8333333333333	0.722222222222222	0.152483508692983	0.8125	0.871779788708134	0.84473629051332
105	62	1	-4.42242453928072	0.9	0.140955359315066	-0.025	0.806011904761905	0.755555555555556	0.864285714285714	0.166666666666667	0.675	6.5	24.6666666666667	0.722222222222222	-0.0239082160129808	0.6875	0.824621125123532	0.834640386531788
106	63	1	-5.29837361496606	0.85	0.161754817158606	-0.025	0.731101190476191	0.755555555555556	0.807142857142857	0.555555555555556	0.6875	8.83333333333333	74.3333333333333	0.694444444444445	0.17614033485228	0.354166666666667	0.801387685344754	0.768181686674121
107	64	1	-3.50714772333841	0.95	0.159607146546861	-0.025	0.85	0.933333333333333	0.782142857142857	0.166666666666667	0.5	8.33333333333333	46.5	0.777777777777778	0.0463640543311567	0.375	0.941629792788369	0.815365824996013
108	65	1	-4.53394267669972	0.65	0.248251726254571	0.2	0.614910714285714	0.777777777777778	0.796428571428571	0.166666666666667	0.5375	8.66666666666667	29.8333333333333	0.888888888888889	0.0674817870205863	0.583333333333333	0.711024300256718	0.699808875147131
109	66	1	-3.76951429413481	0.725	0.182329961490468	0.275	0.772619047619048	0.622222222222222	0.853571428571429	0.444444444444444	0.575	10.1666666666667	27.8333333333333	0.777777777777778	0.141299736322473	0.395833333333333	0.671648055986996	0.812087153092381
111	67	1	-4.04518933142396	0.775	0.170893150953535	0.0499999999999999	0.834136904761905	0.911111111111111	0.925	0.222222222222222	0.7875	4.5	20.1666666666667	0.861111111111111	0.107431152715695	0.270833333333333	0.840304177730369	0.878394351589741
112	68	1	-4.14842230975276	0.8	0.143283237035887	-0.025	0.758035714285714	0.8	0.932142857142857	0.555555555555556	0.7	7	11.1666666666667	0.944444444444444	0.11959863106977	0.3125	0.8	0.840593585825286
114	69	1	-4.57138586881949	0.875	0.472062414630426	0.1	0.710119047619048	0.955555555555556	0.810714285714286	0.333333333333333	0.6375	8.16666666666667	36	0.722222222222222	-0.0378287296477017	0.625	0.914391114956347	0.758751379875243
115	70	1	-4.56196100206383	0.525	0.236689918147541	-0.0750000000000001	0.402857142857143	0.688888888888889	0.760714285714286	0.222222222222222	0.6125	4	37.6666666666667	0.555555555555556	0.0357365735222597	0.5625	0.601387285088957	0.553587557368723
117	71	1	-3.60617696234869	0.875	0.109168749610996	0.225	0.727886904761905	0.733333333333333	0.914285714285714	0.166666666666667	0.6875	21.3333333333333	13.3333333333333	0.666666666666667	0.0666050379702471	0.708333333333333	0.801040989379861	0.815779748853485
120	72	1	-3.91218299262951	0.875	0.285408844348019	0.025	0.821875	0.911111111111111	0.85	0.555555555555556	0.5875	10.5	38.8333333333333	0.777777777777778	0.0327462634387031	0.5625	0.892873015731925	0.835819208920207
121	73	1	-4.26275029709698	0.825	0.121509333490871	-0.0499999999999999	0.571875	0.933333333333333	0.875	0.166666666666667	0.6125	11	15.1666666666667	0.833333333333333	0.0559554361702701	0.1875	0.877496438739212	0.707382940846046
122	74	1	-4.46262687920255	0.85	0.198799764922892	-0.0499999999999999	0.570922619047619	0.933333333333333	0.821428571428571	0.222222222222222	0.575	8	33.8333333333333	0.555555555555555	0.121902037052788	0.541666666666667	0.890692614392492	0.684815414079257
123	75	1	-4.1511026906363	0.65	0.073051879701183	0.15	0.763244047619048	0.8	0.914285714285714	0.5	0.6	9.16666666666667	13	0.861111111111111	0.0503365988440949	0.875	0.721110255092798	0.835358084447443
124	76	1	-4.38111371809232	0.575	0.263083983959274	0	0.807440476190476	0.844444444444444	0.878571428571429	0.444444444444444	0.4125	18.3333333333333	37.6666666666667	0.694444444444445	0.120637869329594	0.645833333333333	0.696818165345562	0.842255384460712
125	77	1	-4.96558911246917	0.7	0.240758315244104	0.125	0.776190476190476	0.711111111111111	0.857142857142857	0.333333333333333	0.525	10.5	13.6666666666667	0.777777777777778	-0.0202282913613255	0.791666666666667	0.705533682950557	0.81566299563544
126	78	1	-4.49944293642494	0.85	0.126563903656779	0.175	0.737797619047619	0.688888888888889	0.639285714285714	0.444444444444444	0.5875	9.5	40	0.638888888888889	0.141819206600808	0.791666666666667	0.765216018883267	0.686777604389628
127	79	1	-4.60241639779147	0.75	0.202990117059774	0.25	0.626875	0.844444444444444	0.760714285714286	0.277777777777778	0.6125	10.8333333333333	25.1666666666667	0.777777777777778	-0.0773187545792359	0.666666666666667	0.795822425754221	0.690559749664823
128	80	1	-4.57142724242313	0.825	0.210908313983165	0.15	0.774761904761905	0.822222222222222	0.835714285714286	0.277777777777778	0.625	11.1666666666667	29	0.833333333333333	-0.0176068870300434	0.583333333333333	0.823609940040389	0.804661165855999
129	81	1	-3.92491948716317	0.925	0.228786878792541	0	0.831458333333333	0.866666666666667	0.921428571428572	0.333333333333333	0.675	4.5	12.6666666666667	0.722222222222222	0.035218605239163	0.833333333333333	0.895358401237553	0.875288217837824
132	82	1	-4.53632373235295	0.825	0.191102434438825	0.25	0.678303571428571	0.8	0.8	0.277777777777778	0.5875	7.16666666666667	40	0.916666666666667	0.0904945632203806	0.458333333333333	0.812403840463596	0.736642964496951
134	83	1	-4.03535506120008	0.625	0.210636398908627	-0.025	0.654821428571429	0.866666666666667	0.721428571428572	0.222222222222222	0.6125	8.16666666666667	10.6666666666667	0.777777777777778	0.122845783070456	0.479166666666667	0.735980072193987	0.687318621714196
135	84	1	-3.92122057778219	1	0.134625661956789	0.05	0.758333333333333	0.822222222222222	0.932142857142857	0.722222222222222	0.6	7	28.1666666666667	0.75	0.0224004869366816	0.791666666666667	0.906764700582363	0.840758586040012
136	85	1	-4.38300115967011	0.75	0.205795856700064	0.175	0.79514880952381	0.866666666666667	0.846428571428571	0.555555555555556	0.4875	13.3333333333333	20.3333333333333	0.777777777777778	0.0540980099000545	0.479166666666667	0.806225774829855	0.820388122121699
137	86	1	-4.33966700025775	0.85	0.172948247554531	0.1	0.785119047619048	0.888888888888889	0.896428571428571	0.333333333333333	0.6	8	47.6666666666667	0.888888888888889	0.0811424355228101	0.6875	0.869226987360353	0.838929762410718
139	87	1	-3.77514888926611	0.75	0.207537104240752	-0.1	0.717261904761905	0.777777777777778	0.871428571428571	0.277777777777778	0.6	10	37	0.527777777777778	0.0669462054482742	0.604166666666667	0.763762615825973	0.790596304700953
141	88	1	-4.15203154005119	0.625	0.276342826206265	0	0.689166666666667	0.888888888888889	0.635714285714286	0.166666666666667	0.525	8.5	28.3333333333333	0.833333333333333	0.0449538177528645	0.625	0.74535599249993	0.661901121949567
142	89	1	-4.81452308183308	0.95	0.160432742709444	0	0.787053571428571	0.844444444444444	0.867857142857143	0.666666666666667	0.625	11.1666666666667	21.6666666666667	0.833333333333333	-0.00492549259384804	0.791666666666667	0.89566858950296	0.826468428783284
144	90	1	-4.29607378815224	0.825	0.189417672336439	0.075	0.862053571428571	0.933333333333333	0.914285714285714	0.388888888888889	0.5875	8.66666666666667	19	0.555555555555555	0.0997941770426887	0.8125	0.877496438739212	0.887785596473677
145	91	1	-4.42162287826832	0.775	0.121202511791609	0.1	0.71235119047619	0.844444444444444	0.8	0.222222222222222	0.45	8.83333333333333	17.6666666666667	0.805555555555556	0.107648748751849	0.625	0.808977406634106	0.75490459819831
146	92	1	-4.03900801718263	0.75	0.158876393953797	0.05	0.667619047619048	0.866666666666667	0.864285714285714	0.666666666666667	0.6375	5.16666666666667	26	0.611111111111111	0.0510394301063568	0.270833333333333	0.806225774829855	0.75961411614199
149	93	1	-4.92333296569346	0.75	0.171690467766685	0	0.621488095238095	0.733333333333333	0.896428571428571	0.333333333333333	0.65	9.66666666666667	22.8333333333333	0.694444444444445	0.108505358308521	0.708333333333333	0.741619848709566	0.746404505194167
150	94	1	-4.53493010849154	0.75	0.249401899785795	0	0.647529761904762	0.8	0.825	0.5	0.4875	14.6666666666667	34.1666666666667	0.638888888888889	0.0754570103582454	0.770833333333333	0.774596669241483	0.730898114357554
151	95	1	-3.78168650370014	0.6	0.233962369460951	0.15	0.655119047619048	0.822222222222222	0.878571428571429	0.388888888888889	0.5875	13.3333333333333	37.1666666666667	0.722222222222222	-0.0221739970697741	0.708333333333333	0.702376916856849	0.758662558421741
152	96	1	-4.66582304270004	0.85	0.155279197037755	0.05	0.682440476190476	0.755555555555556	0.860714285714286	0.222222222222222	0.5625	14.1666666666667	24.5	0.805555555555556	0.0888532206052963	0.625	0.801387685344754	0.766411291022518
153	97	1	-4.19790846493698	0.8	0.189911038775888	0.0499999999999999	0.779464285714286	0.777777777777778	0.828571428571429	0.5	0.5625	9.33333333333333	22.8333333333333	0.833333333333333	-0.0662758620636736	0.791666666666667	0.788810637746616	0.803642853968537
154	98	1	-4.46251155225051	0.8	0.135013039904284	0.025	0.674910714285714	0.822222222222222	0.917857142857143	0.222222222222222	0.55	5	23.8333333333333	0.611111111111111	0.0406463838654517	0.6875	0.811035004039762	0.78706519418531
155	99	1	-4.04008195149418	0.8	0.19967029692896	0.1	0.649404761904762	0.8	0.803571428571428	0.166666666666667	0.575	12	45.6666666666667	0.75	0.0822799694593011	0.770833333333333	0.8	0.722387093077457
156	100	1	-4.0346122505119	0.825	0.20815997927348	0.0750000000000001	0.779910714285714	0.755555555555556	0.889285714285714	0.5	0.6125	7.83333333333333	20.5	0.833333333333333	0.0739622259895341	0.708333333333333	0.789514618821801	0.832804572893697
157	101	1	-4.46193471790134	0.525	0.120159600120773	0.05	0.567619047619048	0.711111111111111	0.685714285714286	0.222222222222222	0.6625	11.6666666666667	29.6666666666667	0.583333333333333	0.0641294292059463	0.354166666666667	0.611010092660779	0.623878585780854
158	102	1	-4.3406315593075	0.725	0.118782766635939	-0.15	0.678303571428571	0.866666666666667	0.757142857142857	0.166666666666667	0.575	12.3333333333333	29.3333333333333	0.722222222222222	0.0898023633994366	0.5	0.792674796706274	0.716639870563753
159	103	1	-3.98618383332784	0.675	0.155940322940596	0	0.77827380952381	0.822222222222222	0.914285714285714	0.277777777777778	0.5125	9	35.3333333333333	0.611111111111111	0.037088232391099	0.291666666666667	0.744983221287567	0.843542901013541
160	104	1	-5.21102049426305	0.7	0.26721237901839	0.05	0.715178571428571	0.8	0.821428571428571	0.222222222222222	0.5125	12.3333333333333	43.1666666666667	0.555555555555556	0.0813303712966788	0.583333333333333	0.748331477354788	0.766464684277689
161	105	1	-3.77250803255351	0.7	0.156221381037515	0.3	0.757053571428572	0.911111111111111	0.814285714285714	0.444444444444444	0.575	6.5	39.5	0.75	-0.0155951159648472	0.770833333333333	0.798609903380729	0.785148335133728
162	106	1	-4.70283214364825	0.55	0.159668458379848	0.0750000000000001	0.519970238095238	0.755555555555556	0.810714285714286	0.333333333333333	0.525	11.8333333333333	29	0.666666666666667	0.147550865310665	0.770833333333333	0.644635986860457	0.649266740384927
163	107	1	-4.41823801663645	0.6	0.186119419328484	0.175	0.775148809523809	0.911111111111111	0.839285714285714	0.388888888888889	0.7	11	14	0.638888888888889	0.0777121737763887	0.645833333333333	0.739369100427294	0.806580016042371
164	108	1	-3.85235792310641	0.9	0.194184260790286	0.05	0.887053571428571	0.8	0.853571428571429	0.166666666666667	0.7875	11.1666666666667	19.3333333333333	0.833333333333333	0.0461068815173529	0.666666666666667	0.848528137423857	0.870151471976962
165	109	1	-4.46232700145815	0.6	0.159448332597425	-0.05	0.739732142857143	0.911111111111111	0.832142857142857	0.5	0.55	7.83333333333333	27.5	0.638888888888889	0.0758464073406363	0.5625	0.739369100427294	0.784578115217058
168	110	1	-4.15451417857846	0.9	0.414064978449222	0.125	0.815178571428572	0.911111111111111	0.885714285714286	0.388888888888889	0.6125	7.33333333333333	20.5	0.722222222222222	-0.224369943817609	0.208333333333333	0.905538513813742	0.849714838120678
169	111	1	-4.73028626901127	0.675	0.625564030507559	0.2	0.668601190476191	0.711111111111111	0.75	0.222222222222222	0.4875	10.1666666666667	36.8333333333333	0.666666666666667	-0.0490680237994258	0.395833333333333	0.692820323027551	0.708131974180762
170	112	1	-4.4212233090767	0.9	0.253014002752993	0	0.657738095238095	0.844444444444444	0.889285714285714	0.277777777777778	0.575	9.66666666666667	18.1666666666667	0.861111111111111	0.0223926509913479	0.708333333333333	0.871779788708134	0.764798726356637
172	113	1	-4.20098425937831	0.675	0.337868419449503	0	0.836607142857143	0.822222222222222	0.842857142857143	0.611111111111111	0.6625	9.16666666666667	19.1666666666667	0.638888888888889	0.0855076178086721	0.770833333333333	0.744983221287567	0.839726328110801
173	114	1	-4.60524018353821	0.925	0.110269605463206	0.0249999999999999	0.742470238095238	0.866666666666667	0.867857142857143	0.555555555555556	0.6375	7.5	30.1666666666667	0.861111111111111	0.0727429865378352	0.6875	0.895358401237553	0.802719190931546
174	115	1	-3.9292340421585	0.75	0.242366087370606	0	0.825	0.8	0.839285714285714	0.333333333333333	0.7	9	33.3333333333333	0.777777777777778	-0.0538368804401416	0.583333333333333	0.774596669241483	0.832112200538914
175	116	1	-4.1085925754873	0.925	0.19943702750755	0.05	0.826636904761905	0.888888888888889	0.921428571428571	0.555555555555556	0.5125	8.83333333333333	32.1666666666667	0.833333333333333	0.0714660733535792	0.791666666666667	0.906764700582363	0.872746734307782
176	117	1	-2.81235015456272	0.775	0.242577275699817	0.0249999999999999	0.840178571428571	0.888888888888889	0.889285714285714	0.444444444444444	0.675	6.5	9.5	0.916666666666667	0.105191311015935	0.833333333333333	0.829993306532582	0.864383480302815
178	118	1	-3.85195447896203	0.8	0.229448471964539	0.125	0.780208333333333	0.8	0.871428571428571	0.5	0.5125	13.1666666666667	30.8333333333333	0.861111111111111	0.026641169377692	0.729166666666667	0.8	0.824557962385503
179	119	1	-4.53670931582048	0.825	0.131183714868121	-0.05	0.837053571428571	0.8	0.782142857142857	0.666666666666667	0.5125	13.6666666666667	39.6666666666667	0.75	0.0453550921145016	0.4375	0.812403840463596	0.809132542874636
180	120	1	-3.7716108517114	0.875	0.15754536603129	-0.0249999999999999	0.730952380952381	0.911111111111111	0.907142857142857	0.555555555555556	0.5625	9.66666666666667	18.3333333333333	1	0.0856270423038401	0.875	0.892873015731925	0.814296156992354
186	121	1	-4.15237759347271	0.825	0.230917812002926	-0.05	0.663690476190476	0.933333333333333	0.892857142857143	0.444444444444444	0.675	8.16666666666667	23.8333333333333	0.833333333333333	0.0667519231691297	0.833333333333333	0.877496438739212	0.769792687879617
190	122	1	-3.8541820057383	0.85	0.190986341923802	0.075	0.836607142857143	1	0.875	0.277777777777778	0.725	12	31.8333333333333	0.694444444444444	0.190282684070915	0.625	0.921954445729289	0.85558824793238
